# Supplementary material for: The Musculoskeletal Anatomy of the Komodo Dragon’s Hindlimb (Varanus komodoensis, Varanidae)
Source: Animals (Basel). 2024 Dec 26;15(1):35. doi: 10.3390/ani15010035 (PMC11718905; doi:10.3390/ani15010035)
Supplement: Supplementary file 1 [file animals-15-00035-s001.zip]

Archive with 1 entries (1 files):
- animals-3365598-supplementary.pdf
